# Supplementary material for: Examining Sociocultural Influences on Breastfeeding Attitudes Among Syrian and Hungarian Female Students
Source: Nutrients. 2025 Jan 14;17(2):288. doi: 10.3390/nu17020288 (PMC11768037; doi:10.3390/nu17020288)
Supplement: Supplementary file 1 [file nutrients-17-00288-s001.zip]

Archive with 1 entries (1 files):
- nutrients-3408952-supplementary.pdf
